# Supplementary material for: Development and validation of self-reported line drawings of the modified Beighton score for the assessment of generalised joint hypermobility
Source: BMC Med Res Methodol. 2018 Jan 17;18:11. doi: 10.1186/s12874-017-0464-8 (PMC5772709; doi:10.1186/s12874-017-0464-8)
Supplement: Supplementary file 1 — Validity data for the self-reporting line drawing instrument. Validity data for self-reporting instrument. (XLSX 49 kb) [file 12874_2017_464_MOESM1_ESM.xlsx]

## Sheet: Sheet1
Table 1: Validity data for the self-reporting line drawing instrument
Self-Report Instrument	Version One		Version Two		Version Three
	(One-Interval, n = 15)		(Two-Intervals, n = 15)		(Two-Three Intervals, n = 50)
	Sensitivity	Specificity	Sensitivity	Specificity	Sensitivity	Specificity
	(95% CI)	(95% CI)	(95% CI)	(95% CI)	(95% CI)	(95% CI)
Item-1: Lx Sp.	1.00 (0.20, 1.00)	0.54 (0.26, 0.80)	1.00 (0.31, 1.00)	0.83 (0.51, 0.97)	1.00 (0.73, 1.00)	1.00 (0.95 1.00)
Item-1: Lx Sp. (sitting)	-	-	-	-	1.00 (0.73, 1.00)	1.00 (0.95, 1.00)
Item-2: Knee R	0.50 (0.09, 0.91)	0.91 (0.57, 0.99)	0.50 (0.09, 0.91)	1.00 (0.68, 1.00)	1.00 (0.82, 1.00)	0.97 (0.90, 0.99)
Item-3: Knee L	0.50 (0.09, 0.91)	0.73 (0.39, 0.93)	0.50 (0.03, 0.97)	0.92 (0.62, 0.99)	0.91 (0.57, 0.99)	0.99 (0.93, 0.99)
Item-4: Thumb R	1.00 (0.40, 1.00)	1.00 (0.68, 1.00)	1.00 (0.31, 1.00)	1.00 (0.70, 1.00)	1.00 (0.80, 1.00)	1.00 (0.94, 1.00)
Item-5: Thumb L	1.00 (0.40, 1.00)	1.00 (0.68, 1.00)	1.00 (0.05, 1.00)	1.00 (0.73, 1.00)	1.00 (0.78, 1.00)	1.00 (0.94, 1.00)
Item-6: Elbow R	0.50 (0.17, 0.83)	0.50 (0.29, 0.71)	0.33 (0.02, 0.87)	0.92 (0.60, 0.99)	0.68 (0.48, 0.83)	1.00 (0.94, 1.00)
Item-7: Elbow L	0.33 (0.02, 0.87)	0.83 (0.51, 0.97)	0.50 (0.09, 0.91)	0.91 (0.57, 0.99)	0.90 (0.72, 0.97)	0.99 (0.91, 0.99)
Item-8: Little Finger R	0.50 (0.03, 0.97)	0.69 (0.39, 0.90)	0.33 (0.02, 0.87)	0.75 (0.43, 0.93)	0.67 (0.39, 0.87)	1.00 (0.95, 1.00)
Item-9: Little Finger L	0.50 (0.03, 0.97)	0.77 (0.46, 0.94)	0.50 (0.09, 0.91)	0.82 (0.48, 0.97)	0.60 (0.27, 0.86)	1.00 (0.95, 1.00)
Overall	0.63 (0.44, 0.79)	0.82 (0.73, 0.88)	0.62 (0.41, 0.79)	0.90 (0.82, 0.95)	0.87 (0.81, 0.91)	0.99 (0.98, 1.00)
CI – confidence interval
