# Supplementary material for: Development and validation of self-reported line drawings of the modified Beighton score for the assessment of generalised joint hypermobility
Source: BMC Med Res Methodol. 2018 Jan 17;18:11. doi: 10.1186/s12874-017-0464-8 (PMC5772709; doi:10.1186/s12874-017-0464-8)
Supplement: Supplementary file 2 — Reproducibility and agreement between the self-reporting line drawings and the clinical assessment. Reliability data for self-reporting instrument. (XLSX 43 kb) [file 12874_2017_464_MOESM2_ESM.xlsx]

## Sheet: Sheet1
Table 2: Reproducibility and agreement between the self-reporting line drawings and the clinical assessment
	Reproducibility		Agreement
Self-Report Instrument	Participant Intra	Observer Intra	Participant Observer Inter
	k (95% CI)	k (95% CI)	k (95% CI)
Item-1: Lx Sp.	1	1	1
Item-1: Lx Sp. (sitting)	1	1	1
Item-2: Knee R	0.88 (0.73, 1.00)	1	0.95 (0.87, 1.00)
Item-3: Knee L	0.88 (0.86, 1.00)	0.88 (0.86, 1.00)	0.90 (0.76, 1.00)
Item-4: Thumb R	1	1	1
Item-5: Thumb L	1	1	1
Item-6: Elbow R	0.94 (0.81, 1.00)	0.95 (0.84, 1.00)	0.75 (0.60, 0.90)
Item-7: Elbow L	0.95 (0.84, 1.00)	0.95 (0.85, 1.00)	0.90 (0.81, 1.00)
Item-8: Little Finger R	0.88 (0.64, 1.00)	1	0.77 (0.59, 0.96)
Item-9: Little Finger L	0.79 (0.39, 1.00)	0.88 (0.64, 1.00)	0.73 (0.48, 0.98)
Beighton Score > 4/9	0.91 (0.74, 1.00)	1	0.96 (0.87, 1.00)
< 0 = poor agreement, 0.01-0.20 = slight agreement, 0.21-0.40 = fair agreement, 0.41-0.60 = moderate agreement, 0.61-0.80 =
substantial agreement, 0.81-1.00 = almost perfect agreement [27].
